# Supplementary material for: Thermally Crosslinked Hydrogen-Bonded Organic Framework Membranes for Highly Selective Ion Separation
Source: Molecules. 2023 Feb 26;28(5):2173. doi: 10.3390/molecules28052173 (PMC10004400; doi:10.3390/molecules28052173)
Supplement: Supplementary file 1 [file molecules-28-02173-s001.zip]

Archive with 3 entries (3 files):
- File S1 FDU-HOF-1 Checkcif.pdf
- File S1 FDU-HOF-1.cif
- Supporting Information.pdf
